# Supplementary material for: Antibacterial Properties of Copper Oxide Nanoparticles (Review)
Source: Int J Mol Sci. 2024 Oct 28;25(21):11563. doi: 10.3390/ijms252111563 (PMC11547097; doi:10.3390/ijms252111563)
Supplement: Supplementary file 1 [file ijms-25-11563-s001.zip]

Archive with 1 entries (1 files):
- ijms-3251597-supplementary.pdf
